# Supplementary material for: Engaging high school students in neuroscience research -through an e-internship program
Source: F1000Res. 2017 Mar 29;6:20. Originally published 2017 Jan 9. [Version 2] doi: 10.12688/f1000research.10570.2 (PMC5302143; doi:10.12688/f1000research.10570.2)
Supplement: Supplementary file 1 [file f1000research-6-12180-s0000.tgz]

Archive with 1 entries (1 files):
- 7d3c6bfb-ff8c-4bc8-8c0a-14618c368665.pdf
