# Supplementary material for: Engaging high school students in neuroscience research -through an e-internship program
Source: F1000Res. 2017 Mar 29;6:20. Originally published 2017 Jan 9. [Version 2] doi: 10.12688/f1000research.10570.2 (PMC5302143; doi:10.12688/f1000research.10570.2)
Supplement: Supplementary file 2 [file f1000research-6-12180-s0001.tgz]

Archive with 1 entries (1 files):
- a86cbac6-3fc7-450c-b2c6-208bb77ba23e.docx
